# Supplementary material for: In Vivo Characterization of the Anti-Glutathione S-Transferase Antibody Using an In Vitro Mite Feeding Model
Source: Vaccines (Basel). 2024 Jan 30;12(2):148. doi: 10.3390/vaccines12020148 (PMC10892040; doi:10.3390/vaccines12020148)
Supplement: Supplementary file 1 [file vaccines-12-00148-s001.zip]

Archive with 2 entries (2 files):
- vaccines-2793418-supplementary.pdf
- vaccines-2793418-supplementary.pptx
